# Supplementary material for: Fluorescence Study of Riboflavin Interactions with Graphene Dispersed in Bioactive Tannic Acid
Source: Int J Mol Sci. 2021 May 17;22(10):5270. doi: 10.3390/ijms22105270 (PMC8156842; doi:10.3390/ijms22105270)
Supplement: Supplementary file 1 [file ijms-22-05270-s001.zip]

Archive with 1 entries (1 files):
- ijms-1202108-supplementary.pdf
